# Supplementary material for: Duckweed as a Sustainable Aquafeed: Effects on Growth, Muscle Composition, Antioxidant and Immune Markers in Grass Carp
Source: Animals (Basel). 2025 Dec 24;16(1):53. doi: 10.3390/ani16010053 (PMC12784702; doi:10.3390/ani16010053)
Supplement: Supplementary file 1 [file animals-16-00053-s001.zip]

Archive with 1 entries (1 files):
- animals-3852445-supplementary.pdf
